# Supplementary material for: Camellia shangshii (Theaceae), a new species endemic to danxia landscape from Guangdong Province, China
Source: PhytoKeys. 2026 Jan 26;270:13–23. doi: 10.3897/phytokeys.270.172597 (PMC12865392; doi:10.3897/phytokeys.270.172597)
Supplement: XML Treatment for Camellia shangshii [file phytokeys.270.172597-treatment1.xml]

<!DOCTYPE tp:taxon-treatment
  PUBLIC "-//TaxonX//DTD Taxonomic Treatment Publishing DTD v0 20100105//EN" "tax-treatment-NSO.dtd">
<tp:taxon-treatment xmlns:tp="http://www.plazi.org/taxpub"><tp:treatment-meta><kwd-group><label>Taxon classification</label><kwd>
                <named-content content-type="kingdom">Fungi</named-content>
              </kwd><kwd>
                <named-content content-type="order">Ericales</named-content>
              </kwd><kwd>
                <named-content content-type="family">Theaceae</named-content>
              </kwd></kwd-group><mixed-citation publication-type="journal"><person-group><name><surname>Wang</surname><given-names>Shiyang</given-names></name><name><surname>Liu</surname><given-names>Hua</given-names></name><name><surname>Tan</surname><given-names>Shimin</given-names></name><name><surname>Shen</surname><given-names>Liran</given-names></name><name><surname>Chen</surname><given-names>Zaixiong</given-names></name><name><surname>Chen</surname><given-names>Fang</given-names></name><name><surname>Fan</surname><given-names>Qiang</given-names></name></person-group><article-title><italic><tp:taxon-name><tp:taxon-name-part taxon-name-part-type="genus" reg="Camellia">Camellia</tp:taxon-name-part> <tp:taxon-name-part taxon-name-part-type="species" reg="shangshii">shangshii</tp:taxon-name-part></tp:taxon-name></italic> (<tp:taxon-name><tp:taxon-name-part taxon-name-part-type="family" reg="Theaceae">Theaceae</tp:taxon-name-part></tp:taxon-name>), a new species endemic to danxia landscape from Guangdong Province, China</article-title><source>PhytoKeys</source><day>26</day><month>01</month><year>2026</year><volume>270</volume><fpage>13</fpage><lpage>23</lpage><pub-id pub-id-type="doi">10.3897/phytokeys.270.172597</pub-id></mixed-citation></tp:treatment-meta><tp:nomenclature><tp:taxon-name><object-id xmlns:xlink="http://www.w3.org/1999/xlink" content-type="arpha" xlink:type="simple">660D7181-66C6-59E9-B935-9CCD88209BF1</object-id><tp:taxon-name-part taxon-name-part-type="genus" reg="Camellia">Camellia</tp:taxon-name-part> <tp:taxon-name-part taxon-name-part-type="species" reg="shangshii">shangshii</tp:taxon-name-part><object-id xmlns:xlink="http://www.w3.org/1999/xlink" content-type="ipni" xlink:type="simple">urn:lsid:ipni.org:names:77375587-1</object-id></tp:taxon-name><tp:taxon-authority>Shi Y.Wang &amp; Q.Fan</tp:taxon-authority><tp:taxon-status xmlns:xlink="http://www.w3.org/1999/xlink" xlink:type="simple">sp. nov.</tp:taxon-status><xref ref-type="fig" rid="F2">Figs 2</xref><xref ref-type="fig" rid="F3">, 3 Chinese name: 尚时短柱茶</xref></tp:nomenclature><tp:treatment-sec sec-type="Type"><title>Type.</title><p>China. • Guangdong: Danxiashan Mountain, Renhua County, in mixed forests, <named-content xmlns:xlink="http://www.w3.org/1999/xlink" content-type="dwc:verbatimCoordinates" xlink:type="simple">23°29'N, 114°44'E</named-content>, 294 m a.s.l., 5 November 2023, <italic>Z.X.Chen JXZ231101</italic> (holotype: <named-content xmlns:xlink="http://www.w3.org/1999/xlink" content-type="dwc:institutional_code" xlink:title="Zhongshan (Sun Yatsen) University" xlink:href="https://scientific-collections.gbif.org/institution/27fb9d75-becb-415c-b8d3-7f8061c46fbc" xlink:type="simple"><abbrev xlink:title="Sun Yat-sen University" xlink:type="simple">SYS</abbrev></named-content>!; isotype:<named-content xmlns:xlink="http://www.w3.org/1999/xlink" content-type="dwc:institutional_code" xlink:title="Zhongshan (Sun Yatsen) University" xlink:href="https://scientific-collections.gbif.org/institution/27fb9d75-becb-415c-b8d3-7f8061c46fbc" xlink:type="simple"><abbrev xlink:title="Sun Yat-sen University" xlink:type="simple">SYS</abbrev></named-content>!).</p><fig id="F2" position="float" orientation="portrait"><object-id xmlns:xlink="http://www.w3.org/1999/xlink" content-type="doi" xlink:type="simple">10.3897/phytokeys.270.172597.figure2</object-id><object-id xmlns:xlink="http://www.w3.org/1999/xlink" content-type="arpha" xlink:type="simple">81039C69-3627-5625-BD15-33D4346C92AE</object-id><label>Figure 2.</label><caption><p><italic><tp:taxon-name><tp:taxon-name-part taxon-name-part-type="genus" reg="Camellia">Camellia</tp:taxon-name-part> <tp:taxon-name-part taxon-name-part-type="species" reg="shangshii">shangshii</tp:taxon-name-part></tp:taxon-name></italic> sp. nov. <bold>A</bold>. Flowering and fruiting branch; <bold>B</bold>. Flowers; <bold>C</bold>. Bracteoles and sepals; <bold>D</bold>. Leaf; <bold>E</bold>. Stamens; <bold>F</bold>. Pistil; <bold>G</bold>. Pistil in longitudinal section and ovary in transverse section; <bold>H</bold>. Fruits and seeds. Illustrated by Rong-En Wu.</p></caption><graphic xmlns:xlink="http://www.w3.org/1999/xlink" xlink:href="phytokeys-270-013_article-172597__-g002.jpg" id="oo_1520447.jpg" position="float" orientation="portrait" xlink:type="simple"><uri content-type="original_file" xlink:type="simple">https://binary.pensoft.net/fig/1520447</uri></graphic></fig></tp:treatment-sec><tp:treatment-sec sec-type="Diagnosis"><title>Diagnosis.</title><p><italic><tp:taxon-name><tp:taxon-name-part taxon-name-part-type="genus" reg="Camellia">Camellia</tp:taxon-name-part> <tp:taxon-name-part taxon-name-part-type="species" reg="shangshii">shangshii</tp:taxon-name-part></tp:taxon-name></italic> resembles <italic><tp:taxon-name><tp:taxon-name-part taxon-name-part-type="genus" reg="Camellia">C.</tp:taxon-name-part> <tp:taxon-name-part taxon-name-part-type="species" reg="grijsii">grijsii</tp:taxon-name-part></tp:taxon-name></italic>, but it can be distinguished from the latter species by its petals connate at the base, smaller leaves, fewer bracteoles/sepals (6–8 vs. 9–10), and glabrous young branchlets (vs. puberulent).</p><fig id="F3" position="float" orientation="portrait"><object-id xmlns:xlink="http://www.w3.org/1999/xlink" content-type="doi" xlink:type="simple">10.3897/phytokeys.270.172597.figure3</object-id><object-id xmlns:xlink="http://www.w3.org/1999/xlink" content-type="arpha" xlink:type="simple">675A1730-D4B7-5023-9036-E2C73ED8DE8B</object-id><label>Figure 3.</label><caption><p><italic><tp:taxon-name><tp:taxon-name-part taxon-name-part-type="genus" reg="Camellia">Camellia</tp:taxon-name-part> <tp:taxon-name-part taxon-name-part-type="species" reg="shangshii">shangshii</tp:taxon-name-part></tp:taxon-name></italic>. <bold>A</bold>. Flowering individual and habitat; <bold>B</bold>. Flowering branch; <bold>C</bold>. Fruiting branches; <bold>D</bold>. Leaves; <bold>E</bold>. Flower; <bold>F</bold>. Petals, bracteoles, and sepals, pubescent; <bold>G</bold>. Flower buds; <bold>H</bold>. Androecium; <bold>I</bold>. Pistil; <bold>J</bold>. Fruit and seed. Photographed by Shiyang Wang, Yinyu Wu, and Xiaowei Yi.</p></caption><graphic xmlns:xlink="http://www.w3.org/1999/xlink" xlink:href="phytokeys-270-013_article-172597__-g003.jpg" id="oo_1520448.jpg" position="float" orientation="portrait" xlink:type="simple"><uri content-type="original_file" xlink:type="simple">https://binary.pensoft.net/fig/1520448</uri></graphic></fig></tp:treatment-sec><tp:treatment-sec sec-type="Distribution and ecology"><title>Distribution and ecology.</title><p>Presently, the new species is only known from its type locality, Danxiashan Mountain, Guangdong.</p></tp:treatment-sec><tp:treatment-sec sec-type="Phenology"><title>Phenology.</title><p>Flowering from October to November, fruiting from November to December.</p></tp:treatment-sec><tp:treatment-sec sec-type="Etymology"><title>Etymology.</title><p>The specific epithet “<italic>shangshii</italic>” is dedicated in honor of Dr. Shangshi Wu (1904–1947), whose seminal work on the danxia landscape established its theoretical framework.</p></tp:treatment-sec><tp:treatment-sec sec-type="Conservation status"><title>Conservation status.</title><p>The new species is currently known only from Danxiashan Mountain, and most individuals are located within the Danxiashan Natural Reserve, where they are well protected. According to the Guidelines for Using the IUCN Red List Categories and Criteria, v. 16 (<xref ref-type="bibr" rid="B7">IUCN Standards and Petitions Committee 2024</xref>), we suggest classifying <italic><tp:taxon-name><tp:taxon-name-part taxon-name-part-type="genus" reg="Camellia">C.</tp:taxon-name-part> <tp:taxon-name-part taxon-name-part-type="species" reg="shangshii">shangshii</tp:taxon-name-part></tp:taxon-name></italic> as Least Concern (<abbrev xmlns:xlink="http://www.w3.org/1999/xlink" xlink:title="Least Concern" xlink:type="simple">LC</abbrev>).</p></tp:treatment-sec><tp:treatment-sec sec-type="Description"><title>Description.</title><p>Shrubs or small trees, 1–3 m tall; branchlets relatively slender, glabrous. <bold><italic>Leaves</italic></bold> coriaceous; blade oblong-lanceolate, 2.5–5.5 × 0.8–1.9 cm; apex acuminate to caudate-acuminate; base broadly cuneate to nearly rounded; adaxial surface dark green and glossy; abaxial surface light green, both surfaces glabrous; midrib inconspicuous on both surfaces; margin sharply serrate, teeth 1.5–3 mm apart, each with a black glandular tip; petiole 3–7 mm, glabrous. <bold><italic>Flowers</italic></bold> terminal, white, 1.5–2 cm in diameter; pedicel very short. <bold><italic>Bracts</italic></bold> 6–8, semicircular to suborbicular, outermost 1.5–2 mm, innermost 8–9 mm, coriaceous, glabrous. <bold><italic>Petals</italic></bold> 5–6, obovate, 0.7–1.1 × 0.3–0.5 cm, apex emarginate, base connate with stamens for 2–4 mm. <bold><italic>Stamens</italic></bold> 7–8 mm long, basally connate, glabrous; anthers basifixed. <bold><italic>Ovary</italic></bold> with transparent, long-coarse hairs. <bold><italic>Style</italic></bold> 1–2 mm long, glabrous, apex deeply 3-lobed. <bold><italic>Capsule</italic></bold> subglobose, 1.5–1.7 cm in diameter, 1–3-loculed; pericarp 1–2 mm thick.</p></tp:treatment-sec><ref-list><ref id="B7"><mixed-citation xmlns:xlink="http://www.w3.org/1999/xlink" xlink:type="simple">IUCN Standards and Petitions Committee (2024) Guidelines for Using the IUCN Red List Categories and Criteria. Version 16. Prepared by the Standards and Petitions Committee. <ext-link xlink:href="https://www.iucnredlist.org/documents/RedListGuidelines.pdf" ext-link-type="uri" xlink:type="simple">https://www.iucnredlist.org/documents/RedListGuidelines.pdf</ext-link></mixed-citation></ref></ref-list></tp:taxon-treatment>
