# Supplementary material for: Camellia shangshii (Theaceae), a new species endemic to danxia landscape from Guangdong Province, China
Source: PhytoKeys. 2026 Jan 26;270:13–23. doi: 10.3897/phytokeys.270.172597 (PMC12865392; doi:10.3897/phytokeys.270.172597)
Supplement: Supplementary material 1 — Maximum likelihood phylogenetic tree of C. shangshii and other 41 related species based on chloroplast genomes [file phytokeys-270-013_article-172597__-s001.contree]

(((('OK405020.1_Camellia_tetracocca':1.3140999999996898E-6,'NC_056149.1_Camellia_tachangensis':1.3140999999996898E-6):2.3663830000000005E-4,'NC_022264.1_Camellia_taliensis':4.054333999999999E-4):6.116401000000001E-4,((((('NC_052752.1_Camellia_brevistyla':1.8552299999999907E-5,'NC_058854.1_Camellia_confusa':9.355254000000001E-4):2.1215009999999996E-4,('NC_053915.1_Camellia_kissii':3.698006999999998E-4,('NC_067087.1_Camellia_subintegra':2.3891579999999997E-4,'MK353211.1_Camellia_japonica':1.7160349999999994E-4):9.793639999999999E-5):3.410119999999999E-5):5.087559999999991E-5,(('NC_072174.1_Camellia_hongkongensis':2.0546289999999988E-4,'NC_024541.1_Camellia_crapnelliana':3.328485999999995E-4):6.9286E-6,'NC_058879.1_Camellia_gigantocarpa':2.2583019999999985E-4):1.7198300000000055E-5):2.3730350000000008E-4,((((((('OR567095.1_Camellia_zijinica':1.3141000000001235E-6,'OR567094.1_Camellia_zijinica':1.3141000000001235E-6):1.0012430000000015E-4,('NC_063576.1_Camellia_suaveolens':2.09496E-4,'NC_058853.1_Camellia_fluviatilis':4.0554030000000034E-4):6.18399999999979E-6):3.2409900000000044E-5,((('OL689025.1_Camellia_yuhsienensis':1.3141000000001235E-6,'NC_053541.1_Camellia_gauchowensis':1.3141000000001235E-6):1.3141000000001235E-6,'MN078084.1_Camellia_vietnamensis':1.3141000000001235E-6):4.475469999999995E-5,'MF541730.2_Camellia_oleifera':1.8552299999999907E-5):9.213059999999993E-5):7.086250000000027E-5,('NC_087746.1_Camellia_grijsii':1.8728090000000005E-4,(3806-01:1.3141000000001235E-6,3806-02:1.3141000000001235E-6):2.856776E-4):1.402560000000018E-5):5.656149999999985E-5,'NC_038181.1_Camellia_granthamiana':1.2895760000000006E-4):3.240350000000003E-5,'OP580978.1_Camellia_euryoides':3.107434000000002E-4):3.942379999999964E-5,'ON367462.1_Camellia_semiserrata':1.598865999999999E-4):2.3903330000000014E-4):1.971198000000002E-4,(((('MN579509.2_Camellia_lungzhouensis':1.737110999999996E-4,('NC_061600.1_Camellia_petelotii':3.848229999999994E-5,'MT157618.1_Camellia_nitidissima':1.1751379999999992E-4):6.490209999999996E-5):1.2102200000000014E-5,'NC_084456.1_Camellia_fusuiensis':2.660372999999999E-4):3.2987680000000005E-4,(('OK046127.1_Camellia_leyensis':2.7838320000000017E-4,'NC_067764.1_Camellia_lanceoleosa':3.2141410000000037E-4):2.2806199999999416E-5,'NC_050389.1_Camellia_rhytidophylla':2.9627959999999976E-4):2.1547860000000005E-4):1.2368100000000048E-5,(('OL690373.1_Camellia_sinensis':4.834711000000001E-4,'NC_087768.1_Camellia_kwangtungensis':2.983978E-4):4.0452749999999975E-4,('OM935753.1_Camellia_chrysanthoides':5.731162999999999E-4,('OR353673.1_Camellia_shensiensis':5.472430999999998E-4,(('MK820035.1_Camellia_weiningensis':2.4094910000000032E-4,('NC_080233.1_Camellia_omeiensis':6.842150000000054E-5,'NC_035688.1_Camellia_mairei':6.742670000000044E-5):1.6700459999999945E-4):2.862402999999998E-4,'MZ403753.1_Camellia_semiserrata':2.3084019999999959E-4):1.758600000000346E-6):1.7164380000000024E-4):1.9279599999999855E-5):1.3720999999999525E-6):1.5750999999997878E-6):1.2900000000001452E-6):3.5338245E-4,(('NC_035639.1_Pyrenaria_menglaensis':4.2416230000000017E-4,'NC_035644.1_Pyrenaria_khasiana':5.610379000000002E-4):0.0031468929,'NC_059950.1_Polyspora_penangensis':0.0019417502999999996):3.533824500000002E-4);
