# Supplementary material for: Camellia shangshii (Theaceae), a new species endemic to danxia landscape from Guangdong Province, China
Source: PhytoKeys. 2026 Jan 26;270:13–23. doi: 10.3897/phytokeys.270.172597 (PMC12865392; doi:10.3897/phytokeys.270.172597)
Supplement: Supplementary material 2 — Bayesian inference phylogenetic tree of C. shangshii and other 41 related species based on chloroplast genomes [file phytokeys-270-013_article-172597__-s002.ckp]

(((('OK405020.1_Camellia_tetracocca':4.26788899999999E-6,'NC_056149.1_Camellia_tachangensis':4.223324999999816E-6):2.324956999999999E-4,'NC_022264.1_Camellia_taliensis':3.884495000000001E-4):5.259966000000001E-4,(((((('NC_052752.1_Camellia_brevistyla':2.2741259999999562E-5,'NC_058854.1_Camellia_confusa':8.922734E-4):2.0597210000000005E-4,('NC_053915.1_Camellia_kissii':3.5164029999999995E-4,('NC_067087.1_Camellia_subintegra':2.2894160000000007E-4,'MK353211.1_Camellia_japonica':1.7118600000000025E-4):9.955447999999978E-5):3.705854999999994E-5):5.760447999999998E-5,'NC_072174.1_Camellia_hongkongensis':1.921023000000001E-4):2.3406550000000092E-5,'NC_024541.1_Camellia_crapnelliana':3.221690000000002E-4,'NC_058879.1_Camellia_gigantocarpa':2.2004629999999989E-4):2.724746000000002E-4,((((((('OR567095.1_Camellia_zijinica':4.29310399999985E-6,'OR567094.1_Camellia_zijinica':4.378424999999797E-6):9.960583000000016E-5,('NC_063576.1_Camellia_suaveolens':2.0682850000000022E-4,'NC_058853.1_Camellia_fluviatilis':3.869863999999999E-4):1.0361229999999912E-5):3.59371100000002E-5,(('OL689025.1_Camellia_yuhsienensis':4.306169999999682E-6,'NC_053541.1_Camellia_gauchowensis':4.303428999999793E-6,'MN078084.1_Camellia_vietnamensis':4.326335999999768E-6):4.774619000000053E-5,'MF541730.2_Camellia_oleifera':2.2708330000000172E-5):9.208231999999986E-5):7.281225000000009E-5,('NC_087746.1_Camellia_grijsii':1.8436200000000041E-4,(3806_01:4.284046000000048E-6,3806_02:4.318589999999928E-6):2.790475000000003E-4):1.7271259999999955E-5):5.914872999999987E-5,'NC_038181.1_Camellia_granthamiana':1.285345000000002E-4):3.803309999999985E-5,'OP580978.1_Camellia_euryoides':2.9645259999999977E-4):4.169938999999982E-5,'ON367462.1_Camellia_semiserrata':1.56448E-4):1.990722000000003E-4):1.9245820000000002E-4,(((('MN579509.2_Camellia_lungzhouensis':1.717426000000001E-4,('NC_061600.1_Camellia_petelotii':4.1395899999999933E-5,'MT157618.1_Camellia_nitidissima':1.1790200000000002E-4):6.705823999999996E-5):1.6400619999999873E-5,'NC_084456.1_Camellia_fusuiensis':2.5930729999999996E-4):3.183795000000003E-4,(('OK046127.1_Camellia_leyensis':2.682890000000001E-4,'NC_050389.1_Camellia_rhytidophylla':2.815259000000002E-4):2.944643999999979E-5,'NC_067764.1_Camellia_lanceoleosa':3.1308859999999977E-4):2.1058530000000021E-4):1.6528309999999657E-5,('OL690373.1_Camellia_sinensis':4.6192299999999993E-4,'NC_087768.1_Camellia_kwangtungensis':2.9152889999999997E-4):3.851277999999997E-4,('OM935753.1_Camellia_chrysanthoides':5.415458999999999E-4,('OR353673.1_Camellia_shensiensis':5.216624999999997E-4,'MZ403753.1_Camellia_semiserrata':2.2733519999999958E-4,('MK820035.1_Camellia_weiningensis':2.3313019999999986E-4,('NC_080233.1_Camellia_omeiensis':7.06877099999996E-5,'NC_035688.1_Camellia_mairei':6.88325699999999E-5):1.6673060000000012E-4):2.7681500000000013E-4):1.6888250000000014E-4):2.3068900000000093E-5):4.486960999999963E-5):2.440725999999999E-5):3.136716E-4,(('NC_035639.1_Pyrenaria_menglaensis':4.1409369999999973E-4,'NC_035644.1_Pyrenaria_khasiana':5.222144000000001E-4):0.0027551799999999994,'NC_059950.1_Polyspora_penangensis':0.0017444789999999997):3.136716000000003E-4);(((('OK405020.1_Camellia_tetracocca':4.267889E-6,'NC_056149.1_Camellia_tachangensis':4.223325E-6):2.324957E-4,'NC_022264.1_Camellia_taliensis':3.884495E-4):5.259966E-4,(((((('NC_052752.1_Camellia_brevistyla':2.274126E-5,'NC_058854.1_Camellia_confusa':8.922734E-4):2.059721E-4,('NC_053915.1_Camellia_kissii':3.516403E-4,('NC_067087.1_Camellia_subintegra':2.289416E-4,'MK353211.1_Camellia_japonica':1.71186E-4):9.955448E-5):3.705855E-5):5.760448E-5,'NC_072174.1_Camellia_hongkongensis':1.921023E-4):2.340655E-5,'NC_024541.1_Camellia_crapnelliana':3.22169E-4,'NC_058879.1_Camellia_gigantocarpa':2.200463E-4):2.724746E-4,((((((('OR567095.1_Camellia_zijinica':4.293104E-6,'OR567094.1_Camellia_zijinica':4.378425E-6):9.960583E-5,('NC_063576.1_Camellia_suaveolens':2.068285E-4,'NC_058853.1_Camellia_fluviatilis':3.869864E-4):1.036123E-5):3.593711E-5,(('OL689025.1_Camellia_yuhsienensis':4.30617E-6,'NC_053541.1_Camellia_gauchowensis':4.303429E-6,'MN078084.1_Camellia_vietnamensis':4.326336E-6):4.774619E-5,'MF541730.2_Camellia_oleifera':2.270833E-5):9.208232E-5):7.281225E-5,('NC_087746.1_Camellia_grijsii':1.84362E-4,(3806_01:4.284046E-6,3806_02:4.31859E-6):2.790475E-4):1.727126E-5):5.914873E-5,'NC_038181.1_Camellia_granthamiana':1.285345E-4):3.80331E-5,'OP580978.1_Camellia_euryoides':2.964526E-4):4.169939E-5,'ON367462.1_Camellia_semiserrata':1.56448E-4):1.990722E-4):1.924582E-4,(((('MN579509.2_Camellia_lungzhouensis':1.717426E-4,('NC_061600.1_Camellia_petelotii':4.13959E-5,'MT157618.1_Camellia_nitidissima':1.17902E-4):6.705824E-5):1.640062E-5,'NC_084456.1_Camellia_fusuiensis':2.593073E-4):3.183795E-4,(('OK046127.1_Camellia_leyensis':2.68289E-4,'NC_050389.1_Camellia_rhytidophylla':2.815259E-4):2.944644E-5,'NC_067764.1_Camellia_lanceoleosa':3.130886E-4):2.105853E-4):1.652831E-5,('OL690373.1_Camellia_sinensis':4.61923E-4,'NC_087768.1_Camellia_kwangtungensis':2.915289E-4):3.851278E-4,('OM935753.1_Camellia_chrysanthoides':5.415459E-4,('OR353673.1_Camellia_shensiensis':5.216625E-4,'MZ403753.1_Camellia_semiserrata':2.273352E-4,('MK820035.1_Camellia_weiningensis':2.331302E-4,('NC_080233.1_Camellia_omeiensis':7.068771E-5,'NC_035688.1_Camellia_mairei':6.883257E-5):1.667306E-4):2.76815E-4):1.688825E-4):2.30689E-5):4.486961E-5):2.440726E-5):3.136716E-4,(('NC_035639.1_Pyrenaria_menglaensis':4.140937E-4,'NC_035644.1_Pyrenaria_khasiana':5.222144E-4):0.00275518,'NC_059950.1_Polyspora_penangensis':0.001744479):3.136716E-4);
